# Supplementary material for: Multifunctional roles of Brl1-Brr6 in nuclear envelope fusion during nuclear pore complex biogenesis
Source: EMBO J. 2026 Feb 16;45(7):2370–99. doi: 10.1038/s44318-026-00718-y (PMC13043894; doi:10.1038/s44318-026-00718-y)
Supplement: Supplementary file 3 — Source data Fig. 3 [file 44318_2026_718_MOESM3_ESM.zip]

Archive with 9 entries (6 files):
- Figure 3B/
- Figure 3B/Figure 3B_Quantification.xlsx
- __MACOSX/Figure 3B/._Figure 3B_Quantification.xlsx
- Figure 3D/
- Figure 3D/Figure 3D_Quantification.xlsx
- __MACOSX/Figure 3D/._Figure 3D_Quantification.xlsx
- Figure 3E/
- Figure 3E/Figure 3E_Quantification.xlsx
- __MACOSX/Figure 3E/._Figure 3E_Quantification.xlsx
