# Supplementary material for: Multifunctional roles of Brl1-Brr6 in nuclear envelope fusion during nuclear pore complex biogenesis
Source: EMBO J. 2026 Feb 16;45(7):2370–99. doi: 10.1038/s44318-026-00718-y (PMC13043894; doi:10.1038/s44318-026-00718-y)
Supplement: Supplementary file 3 — Source data Fig. 3 [file 44318_2026_718_MOESM3_ESM.zip › Figure 3B/Figure 3B_Quantification.xlsx]

## Sheet: Sheet1
			Replica 1	Replica 2	Replica 3	Replica 1	Replica 2	Replica 3	Replica 1	Replica 2	Replica 3
			PGal1-BRR6	PGal1-BRR6	PGal1-BRR6	pGal1-brr6L145E	pGal1-brr6L145E	pGal1-brr6L145E	pGal1-brr6F152E	pGal1-brr6F152E	pGal1-brr6F152E
	Nsp1		5.0/65	7.0/92	4.0/55	130/192	143/211	118/175	94/162	108/187	77/133
	Nup159		14/122	12/111	17/151	97/152	117/182	106/166	90/142	104/163	65/102
	Nup42		4.0/58	5.0/67	6.0/88	83/132	108/171	101/160	68/111	57/92	36/58
	Gle2		15/215	6.0/85	8/119	81/156	90/173	98/191	97/189	62/122	154/304
	Gle1		18/283	4.0/66	14/211	105/156	111/165	149/222	112/156	115/162	134/184
	Nup116		13/119	13/121	17/162	110/211	97/182	173/332	46/86	67/124	140/261
	Nup84		10/100	16/162	14/131	73/146	55/110	63/125	37/142	24/92	29/115
	Nup85		14/133	4.0/86	5/174	46/177	33/124	45/165	41/143	40/163	34/137
	Nup120		9/216	7/125	6/139	43/101	51/122	65/156	58/162	48/136	98/291
	Nup170		11/151	7/169	3/111	38/146	43/171	32/144	51/169	32/107	41/138
	Nup2		6/216	5/162	2.0/65	5.0/92	6/132	11/205	7/176	6/138	8/222
	Nup49		49/196	9/173	9/160	80/136	117/145	97/136	116/170	175/261	96/148
	Nup133		20/213	12/125	5/124	56/105	88/157	112/169	77/132	89/156	56/111
	Nic96		7/162	8/142	5/146	78/133	64/114	128/297	74/119	103/192	67/139
	Nup60		4/105	7/190	8/230	104/147	103/143	99/148	73/103	64/83	61/95
	Pom152		17/233	10/146	7.0/97	11/163	14/195	12/165	7.0/91	12/158	11/125
	Ndc1		5/108	7/144	8/143	17/147	22/209	6/101	5/124	3/135	4.0/72
	Pom34		3.0/68	5/117	3/100	8.0/89	16/171	11/112	7.0/76	10/112	17/171
	Nup82		7/112	12/214	16/194	81/126	128/174	96/143	91/141	87/130	104/166
