# Supplementary material for: Multifunctional roles of Brl1-Brr6 in nuclear envelope fusion during nuclear pore complex biogenesis
Source: EMBO J. 2026 Feb 16;45(7):2370–99. doi: 10.1038/s44318-026-00718-y (PMC13043894; doi:10.1038/s44318-026-00718-y)
Supplement: Supplementary file 3 — Source data Fig. 3 [file 44318_2026_718_MOESM3_ESM.zip › Figure 3D/Figure 3D_Quantification.xlsx]

## Sheet: Sheet1
Number of NPCs/cell section_Quantification
pGal1	pGal1-BRR6	pGal1-brr6 L145E
5	3	2
1	2	4
2	3	4
4	3	1
4	3	4
1	5	1
6	3	5
2	2	2
2	4	1
2	5	3
3	3	6
5	2	1
2	4	2
5	3	1
2	6	1
1	4	2
2	5	2
1	3	2
1	3	1
2	4	2
3	4	2
7	6	2
4	4	3
3	2	2
2	2	1
2	4	2
2	3	2
6	3	1
5	2	4
5	2	1
4	6	2
2	6	4
8	2	2
7	3	4
7	6	5
8	4	1
5	6	1
3	6	2
4	7	4
7	6	3
2	4	6
5	9	2
5	4	2
2	4	1
3	4	1
7	1	2
4	4	3
1	4	2
2	5	2
6	9	2
6	2	2
6	8	6
4	5	4
3	2	2
4	3	2
4	6	2
5	3	4
6	3	1
5	6	1
6	6	1
7	6	1
5	2	2
7	5	2
3	6	2
4	5	2
10	4	3
7	5	2
2	3
	3
	8
