# Supplementary material for: Multifunctional roles of Brl1-Brr6 in nuclear envelope fusion during nuclear pore complex biogenesis
Source: EMBO J. 2026 Feb 16;45(7):2370–99. doi: 10.1038/s44318-026-00718-y (PMC13043894; doi:10.1038/s44318-026-00718-y)
Supplement: Supplementary file 3 — Source data Fig. 3 [file 44318_2026_718_MOESM3_ESM.zip › Figure 3E/Figure 3E_Quantification.xlsx]

## Sheet: Sheet1
Brr6 3h OE
mut2 (F152E)
3 Goldparticles are minimum to get count as one signal
ar least 2 Goldparticles had to be in the perinuclear space in order to get count to "crossing NE"
date	image	inner side	outer side	crossing NE	Goldpatches closed
	no.	of NE	of NE		to nucleus, in cytopl.
2022-03-15	2	0	0	8	0
	4	4	0	4	0
	6	6	0	3	0
	8	2	0	2	0
	10	9	0	4	0
	12	1	2	3	0
	14	5	2	2	1
	16	5	0	3	0
	18	1	1	7	1
	20	5	0	4	0
	22	5	0	3	0
	24	2	1	3	1
	26	0	1	7	0
	28	2	1	5	0
	30	4	2	4	0
	32	7	2	2	0
	34	5	0	4	1
	36	3	0	1	0
	38	5	0	3	0
	40	4	1	2	0
	42	1	2	3	1
	44	5	1	3	0
	46	4	2	2	0
	48	2	0	2	0
	51	2	0	3	0
	53	5	0	3	0
	55	5	0	4	0
	57	5	1	3	0
	59	1	0	3	0
	61	3	1	4	0
	64	0	0	6	0
	66	6	1	3	0
	69	3	2	1	1
	71	4	0	4	0
	73	0	0	5	0
	75	2	1	5	1
	77	3	1	1	0
	79	2	0	2	0
	83	2	0	2	0
	84	4	1	3	0
2022-03-02	3	5	0	2	2
	5	4	0	0	0
	7	1	3	5	0
	9	2	1	1	0
	11	1	0	3	0
	45	147	30	147	9
Brr6 3h OE
mut1 (L145E)
3 Goldparticles are minimum to get count as one signal
ar least 2 Goldparticles had to be in the perinuclear space in order to get count to "crossing NE"
date	image	inner side	outer side	crossing NE	Goldpatches closed
	no.	of NE	of NE		to nucleus, in cytopl.
2022-03-14	2	5	1	1	0
	4	2	1	3	0
	6	4	1	1	1
	8	1	0	4	0
	10	2	0	6	0
	12	3	1	2	0
	14	2	0	5	0
	16	2	0	5	0
	18	1	0	6	1
	21	3	0	4	1
	23	1	1	7	0
	25	2	2	3	1
	27	3	1	2	0
	29	1	2	5	0
	31	2	2	3	1
	33	1	1	4	0
	35	2	2	5	0
	37	1	2	2	0
	39	4	0	1	1
	41	0	2	4	1
	43	2	0	2	0
	45	0	1	6	0
	47	4	2	3	2
	49	3	0	4	2
	51	3	4	2	2
	53	2	0	2	0
	55	2	3	3	1
	57	4	0	2	0
	59	0	0	3	1
	61	1	1	6	0
	63	7	1	0	1
	65	1	1	4	0
2022-03-02	2	1	0	0	0
	4	0	0	0	0
	6	2	3	1	1
	8	3	2	1	0
	10	1	1	0	0
	12	2	1	2	0
	14	3	1	1	0
	16	1	0	1	1
	18	0	1	1	2
	20	2	1	1	0
	22	1	1	3	2
	43	87	43	121	22
Brr6 3h OE
wild type		PAG 15 nm	antiNsp1 1:100
3 Goldparticles are minimum to get count as one signal
ar least 2 Goldparticles had to be in the perinuclear space in order to get count to "crossing NE"
date	image	inner side	outer side	crossing NE	Goldpatches closed
	no.	of NE	of NE		to nucleus, in cytopl.
2022-03-16	2	2	0	2
	4	0	5	3
	6	2	2	5
	8	1	1	4
	10	0	1	4	1
	12	0	0	5
	14	0	0	7
	16	0	0	4
	18	0	3	3
	20	0	1	4
	22	0	0	5
	24	0	2	6
	26	0	0	6
	28	1	0	4
	30	1	0	14
	32	0	0	8
	34	0	1	9
	36	1	0	7
	38	1	2	5
	40	0	1	5
	42	0	0	7
	44	0	0	4
	46	0	0	6
	48	0	0	5
2022-03-02	2	0	0	5
	4	0	0	4
	6	1	0	5
	8	1	0	6
	10	2	0	5
	29	13	19	157	1
Brr6 3h OE
empty vector		PAG 15 nm	antiNsp1 1:100
3 Goldparticles are minimum to get count as one signal
ar least 2 Goldparticles had to be in the perinuclear space in order to get count to "crossing NE"
date	image	inner side	outer side	crossing NE
	no.	of NE	of NE
2022-03-16	2	0	0	6
	4	0	1	4
	6	0	1	6
	8	1	0	4
	10	0	3	3
	12	0	0	6
	14	0	1	3
	16	0	0	7
	18	0	0	9
	20	0	0	6
	22	0	0	5
	24	0	1	4
	26	1	0	11
	28	0	0	7
	30	0	0	5
	32	0	1	3
	34	0	1	4
	36	0	0	7
	38	0	0	4
	40	0	1	4
	42	0	0	3
	44	0	0	5
	46	1	2	5
	49	0	0	7
	52	0	2	8
2022-03-02	2	1	0	8
	4	0	0	4
	6	0	0	10
	8	0	0	6
	10	0	0	10
	12	0	1	6
	14	0	1	4
	32	4	16	184

## Sheet: Sheet2
	inner side	outer side	crossing NE	Goldpatches closed
	of NE	of NE		to nucleus, in cytopl.
emtpy vector	4	16	184	0		204
	2	8	90	0		1
BRR6	13	19	157	1		190
	7	10	83	0		1
brr6- L145E	87	43	121	22		273
	32	16	44	8		1
brr6 -F152E	147	30	147	9		333
	44	9	44	3		1
	inner side	outer side	crossing NE	Goldpatches closed
	of NE	of NE		to nucleus, in cytopl.
pGal1	2	8	90	0
BRR6	7	10	83	0
brr6 L145E	32	16	44	8
brr6 F152	44	9	44	3
