# Supplementary material for: Multifunctional roles of Brl1-Brr6 in nuclear envelope fusion during nuclear pore complex biogenesis
Source: EMBO J. 2026 Feb 16;45(7):2370–99. doi: 10.1038/s44318-026-00718-y (PMC13043894; doi:10.1038/s44318-026-00718-y)
Supplement: Supplementary file 4 — Source data Fig. 4 [file 44318_2026_718_MOESM4_ESM.zip]

Archive with 3 entries (2 files):
- Figure 4E/
- Figure 4E/Figure 4E_Quantification.xlsx
- __MACOSX/Figure 4E/._Figure 4E_Quantification.xlsx
