# Supplementary material for: Multifunctional roles of Brl1-Brr6 in nuclear envelope fusion during nuclear pore complex biogenesis
Source: EMBO J. 2026 Feb 16;45(7):2370–99. doi: 10.1038/s44318-026-00718-y (PMC13043894; doi:10.1038/s44318-026-00718-y)
Supplement: Supplementary file 4 — Source data Fig. 4 [file 44318_2026_718_MOESM4_ESM.zip › Figure 4E/Figure 4E_Quantification.xlsx]

## Sheet: Sheet1
Number of NPCs in section
		16°C					30°C							16°C		30°C
	BRR6		brr6-L145E				BRR6		brr6-L145E					BRR6	brr6-L145E	BRR6	brr6-L145E
date	no. Of image	no. Of NPCs	no. Of image	no. Of NPCs		date	no. Of image	no. Of NPCs	no. Of image	no. Of NPCs				2	0	8	2
241105	2	2	2	0		241105	1	8	1	2				6	0	6	1
	4	6	3	0			3	6	2	1				3	0	5	1
	6	3	4	0			5	5	3	1				3	0	6	3
	8	3	8	0			7	6	4	3				5	1	2	3
	10	5	9	1			9	2	5	3				4	0	2	1
	12	4	10	0			11	2	6	1				6	1	4	3
	14	6	11	1			12	4	8	3				4	0	3	4
	16	4	13	0			13	3	9	4				4	0	3	0
	18	4	15	0			14	3	11	0				6	1	4	4
	20	6	16	1			17	4	12	4				4	2	4	4
	22	4	17	2			19	4	13	4				5	0	3	7
	24	5	18	0			21	3	14	7				0	2	5	3
	25	0	20	2			22	5	16	3				5	0	2	3
	27	5	21	0			24	2	18	3				3	0	5	3
	29	3	23	0			26	5	20	3				1	0	2	0
	31	1	24	0			28	2	21	0				7	1	3	1
	33	7	26	1			29	3	22	1				3	0	1	1
	35	3	27	0			30	1	23	1				3	0	3	1
	37	3	28	0			31	3	26	1				3	1	3	3
	39	3	29	1			33	3	27	3				4	2	6	3
	41	4	30	2			35	6	28	3				5	0	0	3
	43	5	31	0	II		36	0	29	3				5	2	5	1
	45	5	1	2			38	5	30	1				3	2	2	3
	47	3	3	2			40	2	31	3				6	0	10	4
	49	6	4	0			42	10	32	4				2	1	6	2
	51	2	8	1			44	6	34	2				3	1	5	3
	53	3	9	1			46	5	36	3				2	0	3	2
	55	2	10	0			48	3	37	2				5	0	3	4
	57	5	11	0			50	3	38	4				3	0	7	1
	59	3	12	0			51	7	40	1				5	1	5	3
	61	5	13	1			52	5	41	3					0		3
	31	3.87097	14	0			31	4.06452	42	3							3
			32	0.5625					43	3							6
									44	6							3
									47	3
									35	2.62857
Number of NPCs in cell on section
	16°C	30°C
BRR6	3.87	4.06
brr6-L145E	0.56	2.62
