# Supplementary material for: Multifunctional roles of Brl1-Brr6 in nuclear envelope fusion during nuclear pore complex biogenesis
Source: EMBO J. 2026 Feb 16;45(7):2370–99. doi: 10.1038/s44318-026-00718-y (PMC13043894; doi:10.1038/s44318-026-00718-y)
Supplement: Supplementary file 5 — Source data Fig. 5 [file 44318_2026_718_MOESM5_ESM.zip]

Archive with 9 entries (6 files):
- Figure 5E/
- Figure 5E/Figure 5E_Quantification.xlsx
- __MACOSX/Figure 5E/._Figure 5E_Quantification.xlsx
- Figure 5G/
- Figure 5G/Figure 5G_Quantification.xlsx
- __MACOSX/Figure 5G/._Figure 5G_Quantification.xlsx
- Figure 5H/
- Figure 5H/Figure 5H.tif
- __MACOSX/Figure 5H/._Figure 5H.tif
