# Supplementary material for: Multifunctional roles of Brl1-Brr6 in nuclear envelope fusion during nuclear pore complex biogenesis
Source: EMBO J. 2026 Feb 16;45(7):2370–99. doi: 10.1038/s44318-026-00718-y (PMC13043894; doi:10.1038/s44318-026-00718-y)
Supplement: Supplementary file 5 — Source data Fig. 5 [file 44318_2026_718_MOESM5_ESM.zip › Figure 5E/Figure 5E_Quantification.xlsx]

## Sheet: Sheet1
Gal/F391E		Gal/L145E		Brr6/F391E		F391E/L145E
69/118	58.4	4.0/85	0.047	81/147	55	24.0/171	14
65/116	56.03	2.0/54	0.037	63/120	52.5	11.0/86	12.7
75/126	60	3.0/72	0.041	69/144	48	8/112	7.14
