# Supplementary material for: Multifunctional roles of Brl1-Brr6 in nuclear envelope fusion during nuclear pore complex biogenesis
Source: EMBO J. 2026 Feb 16;45(7):2370–99. doi: 10.1038/s44318-026-00718-y (PMC13043894; doi:10.1038/s44318-026-00718-y)
Supplement: Supplementary file 5 — Source data Fig. 5 [file 44318_2026_718_MOESM5_ESM.zip › Figure 5G/Figure 5G_Quantification.xlsx]

## Sheet: Sheet1
pGal1 Brl1-F391E pGal1 Brr6-L145E					pGal1 Brl1-F391E pGal1 Brr6-wt				pGal1 Brl1-F391E pGal1 Brr6-empty vector
date	image no.	petals			date	image no.	petals		date	image no.	petals
2023-10-12	2	1			2023-10-12	2	1		2023-10-05	2	1
	6	1				4	1			4	1
	8	0				6	0			6	0
	10	0				8	1			8	1
	12	0				9	1			10	1
	14	1				11	0			14	1
	16	0				13	1			16	0
	18	0				15	1			18	1
	20	0				17	0			20	1
	22	0				19	0			22	0
	24	0				21	0			24	1
	26	1				23	0			26	1
	28	1				26	0			28	1
	29	0				28	1			30	1
	30	0				29	1			32	1
	32	1				30	1			34	1
	34	0				34	0			36	1
	37	0				36	0			38	1
	39	1				37	0			40	0
	41	1				39	0			43	1
	42	1				40	0			45	0
	43	0				44	1			47	1
	45	0				45	0			49	0
	47	1				47	0			51	1
	50	0				49	0			53	0
	52	0				50	0			55	0
	54	0				51	1			57	1
	56	0				52	0		2023-08-23	2	1
	58	0				53	0			5	1
	59	0				54	1			7	1
	61	1				55	1			9	1
	63	0				56	1			11	1
	65	0				57	0			14	1
	67	0			2023-08-23	2	1			16	1
	69	1				4	1			18	1
2023-08-23	2	0				6	1			20	1
	4	0				9	1			36	28
	6	0				11	1
	7	0				13	1
	7a	0				18	1
	9	1				40	21
	11	0
	13	0
	17	1
	19	0
	20	1
	22	0
	46	15
					n cell	cells with petals	%
pGal1 Brl1-F391E pGal1 Brr6-empty vector					36	28	77
pGal1 Brl1-F391E pGal1 Brr6-wt					40	21	53
pGal1 Brl1-F391E pGal1 Brr6-L145E					46	15	33
					cells with petals (%)
pGal1 Brl1-F391E pGal1 Brr6-empty vector					77
pGal1 Brl1-F391E pGal1 Brr6-wt					53
pGal1 Brl1-F391E pGal1 Brr6-L145E					33
		n=36		n=40		n=46
