# Supplementary material for: Multifunctional roles of Brl1-Brr6 in nuclear envelope fusion during nuclear pore complex biogenesis
Source: EMBO J. 2026 Feb 16;45(7):2370–99. doi: 10.1038/s44318-026-00718-y (PMC13043894; doi:10.1038/s44318-026-00718-y)
Supplement: Supplementary file 6 — Source data Fig. 6 [file 44318_2026_718_MOESM6_ESM.zip]

Archive with 9 entries (6 files):
- Figure 6E/
- Figure 6E/Figure 6E.tif
- __MACOSX/Figure 6E/._Figure 6E.tif
- Figure 6F/
- Figure 6F/Figure 6F.tif
- __MACOSX/Figure 6F/._Figure 6F.tif
- Figure 6G/
- Figure 6G/Figure 6G.tif
- __MACOSX/Figure 6G/._Figure 6G.tif
