# Supplementary material for: Multifunctional roles of Brl1-Brr6 in nuclear envelope fusion during nuclear pore complex biogenesis
Source: EMBO J. 2026 Feb 16;45(7):2370–99. doi: 10.1038/s44318-026-00718-y (PMC13043894; doi:10.1038/s44318-026-00718-y)
Supplement: Supplementary file 7 — Source data Fig. 7 [file 44318_2026_718_MOESM7_ESM.zip]

Archive with 6 entries (4 files):
- Figure 7H/
- Figure 7H/Figure 7H_Quantification.xlsx
- __MACOSX/Figure 7H/._Figure 7H_Quantification.xlsx
- Figure 7I/
- Figure 7I/Figure 7I_Quantification.xlsx
- __MACOSX/Figure 7I/._Figure 7I_Quantification.xlsx
