# Supplementary material for: Multifunctional roles of Brl1-Brr6 in nuclear envelope fusion during nuclear pore complex biogenesis
Source: EMBO J. 2026 Feb 16;45(7):2370–99. doi: 10.1038/s44318-026-00718-y (PMC13043894; doi:10.1038/s44318-026-00718-y)
Supplement: Supplementary file 7 — Source data Fig. 7 [file 44318_2026_718_MOESM7_ESM.zip › Figure 7H/Figure 7H_Quantification.xlsx]

## Sheet: Sheet1
Quantification for PAL mutant Phenotype
		Replica 1
	3 h pGal1 Induction
	pGal1 BRL1	pGal1 brl1PAL
Normal	46	13
Miscolalized Signal	8	43
Total	54	56
		Replica 2
	3 h pGal1 Induction
	pGal1 BRL1	pGal1 brl1PAL
Normal	54	19
Miscolalized Signal	8	58
Total	62	77
		Replica 3
	3 h pGal1 Induction
	pGal1 BRL1	pGal1 brl1PAL
Normal	51	11
Miscolalized Signal	10	38
Total	61	49
