# Supplementary material for: Multifunctional roles of Brl1-Brr6 in nuclear envelope fusion during nuclear pore complex biogenesis
Source: EMBO J. 2026 Feb 16;45(7):2370–99. doi: 10.1038/s44318-026-00718-y (PMC13043894; doi:10.1038/s44318-026-00718-y)
Supplement: Supplementary file 7 — Source data Fig. 7 [file 44318_2026_718_MOESM7_ESM.zip › Figure 7I/Figure 7I_Quantification.xlsx]

## Sheet: Sheet1
Quantification for PAL mutant Phenotype
		Replica 1
	3 h pGal1 Induction
	pGal1 BRR6	pGal1 brr6PAL
Normal	60	12
Phenotype	17	52
Total	77	64
		Replica 2
	3 h pGal1 Induction
	pGal1 BRR6	pGal1 brr6PAL
Normal	42	12
Phenotype	9	56
Total	51	68
		Replica 3
	3 h pGal1 Induction
	pGal1 BRR6	pGal1 brr6PAL
Normal	56	13
Phenotype	11	79
Total	67	92
