# Supplementary material for: Multifunctional roles of Brl1-Brr6 in nuclear envelope fusion during nuclear pore complex biogenesis
Source: EMBO J. 2026 Feb 16;45(7):2370–99. doi: 10.1038/s44318-026-00718-y (PMC13043894; doi:10.1038/s44318-026-00718-y)
Supplement: Supplementary file 8 — Source data Fig. 8 [file 44318_2026_718_MOESM8_ESM.zip]

Archive with 8 entries (5 files):
- Figure 8H/
- Figure 8H/Figure 8H_Quantification.xlsx
- Figure 8K/
- Figure 8K/Figure 8K_Quantification.xlsx
- __MACOSX/Figure 8K/._Figure 8K_Quantification.xlsx
- Figure 8M/
- Figure 8M/Figure 8M_Quantification.xlsx
- __MACOSX/Figure 8M/._Figure 8M_Quantification.xlsx
