# Supplementary material for: Multifunctional roles of Brl1-Brr6 in nuclear envelope fusion during nuclear pore complex biogenesis
Source: EMBO J. 2026 Feb 16;45(7):2370–99. doi: 10.1038/s44318-026-00718-y (PMC13043894; doi:10.1038/s44318-026-00718-y)
Supplement: Supplementary file 8 — Source data Fig. 8 [file 44318_2026_718_MOESM8_ESM.zip › Figure 8H/Figure 8H_Quantification.xlsx]

## Sheet: Sheet1
Quantification for PNS Extension Phenotype
		Replica 1
	1 h pGal1 Induction
	pGal1 BRL1	pGal1 brl1ePNS
Normal	43	11
Miscolalized Signal	7	39
Total	50	50
		Replica 2
	1 h pGal1 Induction
	pGal1 BRL1	pGal1 brl1ePNS
Normal	44	12
Miscolalized Signal	6	38
Total	50	50
		Replica 3
	1 h pGal1 Induction
	pGal1 BRL1	pGal1 brl1ePNS
Normal	44	7
Miscolalized Signal	6	43
Total	50	50
