# Supplementary material for: Multifunctional roles of Brl1-Brr6 in nuclear envelope fusion during nuclear pore complex biogenesis
Source: EMBO J. 2026 Feb 16;45(7):2370–99. doi: 10.1038/s44318-026-00718-y (PMC13043894; doi:10.1038/s44318-026-00718-y)
Supplement: Supplementary file 8 — Source data Fig. 8 [file 44318_2026_718_MOESM8_ESM.zip › Figure 8M/Figure 8M_Quantification.xlsx]

## Sheet: Sheet1
Quantification for the influx of cytosolic proteins (Rpl25-GFP)
		Replica 1
	1 h pGal1 Induction
	pGal1 BRL1	pGal1 brl1ePNS
Normal	67	25
Phenotype	5	56
Total	72	81
		Replica 2
	1 h pGal1 Induction
	pGal1 BRL1	pGal1 brl1ePNS
Normal	64	28
Phenotype	4	51
Total	68	79
		Replica 3
	1 h pGal1 Induction
	pGal1 BRL1	pGal1 brl1ePNS
Normal	87	36
Phenotype	11	76
Total	98	112
