# Supplementary material for: Multifunctional roles of Brl1-Brr6 in nuclear envelope fusion during nuclear pore complex biogenesis
Source: EMBO J. 2026 Feb 16;45(7):2370–99. doi: 10.1038/s44318-026-00718-y (PMC13043894; doi:10.1038/s44318-026-00718-y)
Supplement: Supplementary file 9 — Figure EV1 Source Data [file 44318_2026_718_MOESM9_ESM.zip]

Archive with 3 entries (2 files):
- Figure EV1F/
- Figure EV1F/Figure EV1F.tif
- __MACOSX/Figure EV1F/._Figure EV1F.tif
