# Supplementary material for: Multifunctional roles of Brl1-Brr6 in nuclear envelope fusion during nuclear pore complex biogenesis
Source: EMBO J. 2026 Feb 16;45(7):2370–99. doi: 10.1038/s44318-026-00718-y (PMC13043894; doi:10.1038/s44318-026-00718-y)
Supplement: Supplementary file 10 — Figure EV2 Source Data [file 44318_2026_718_MOESM10_ESM.zip › Figure EV2C/Figure EV2C_Line scan analysis.xlsx]

## Sheet: Sheet1
Nsp1	F152E	0	3687.1	empty	0	5235.91		Nup159	F152E	0	447.06	empty	0	299.915		Pom152	F152E	0	554.517	empty	0	335.442		Nup2	F152E	0	965.488	empty	0	874.823
		0.06425	3464.8		0.06425	6800.9				0.06425	442.77		0.06425	304.305				0.06425	552.979		0.06425	276.645				0.06425	947.246		0.06425	910.029
		0.1285	3076.2		0.1285	8125.66				0.1285	409.09		0.1285	285.006				0.1285	512.648		0.1285	245.612				0.1285	948.618		0.1285	871.281
		0.19275	2416.6		0.19275	9184.69				0.19275	371.61		0.19275	319.842				0.19275	551.757		0.19275	268.397				0.19275	943.259		0.19275	883.299
		0.257	2228.8		0.257	9512.36				0.257	356.26		0.257	366.29				0.257	707.501		0.257	309.739				0.257	1086.19		0.257	978.51
		0.32125	2133.2		0.32125	10656				0.32125	357.7		0.32125	410.651				0.32125	795.247		0.32125	310.914				0.32125	1283.58		0.32125	1090.05
		0.3855	2194.9		0.3855	8158.06				0.3855	375.42		0.3855	453.864				0.3855	786.603		0.3855	263.046				0.3855	1348.74		0.3855	1009.31
		0.44975	2521.4		0.44975	6320.3				0.44975	403.9		0.44975	485.894				0.44975	740.264		0.44975	251.425				0.44975	1366.25		0.44975	864.012
		0.514	3610.2		0.514	5404.52				0.514	394.65		0.514	434.53				0.514	590.676		0.514	260.883				0.514	1190.51		0.514	872.925
		0.57825	5183.3		0.57825	4184.29				0.57825	385.68		0.57825	429.266				0.57825	486.541		0.57825	243.643				0.57825	1057.19		0.57825	841.071
		0.6425	5924.1		0.6425	4060.15				0.6425	362.17		0.6425	369.131				0.6425	427.173		0.6425	254.285				0.6425	900.161		0.6425	726.206
		0.70675	5745.5		0.70675	4299				0.70675	379.89		0.70675	287.636				0.70675	332.383		0.70675	295.493				0.70675	727.615		0.70675	717.384
		0.771	4860.3		0.771	4535.53				0.771	514.86		0.771	259.58				0.771	247.408		0.771	285.246				0.771	723.157		0.771	787.469
		0.83525	2797.8		0.83525	5136.81				0.83525	764.44		0.83525	252.132				0.83525	221.034		0.83525	236.339				0.83525	701.284		0.83525	860.692
		0.8995	1515.4		0.8995	7154.84				0.8995	1009.5		0.8995	268.187				0.8995	219.963		0.8995	220.769				0.8995	785.367		0.8995	833.54
		0.96375	1528.2		0.96375	6876.72				0.96375	1260.56		0.96375	337.768				0.96375	209.395		0.96375	221.932				0.96375	827.796		0.96375	915.839
		1.028	1106.6		1.028	7607.09				1.028	1197.32		1.028	411.582				1.028	221.956		1.028	254.069				1.028	937.362		1.028	894.109
		1.09225	1340.1		1.09225	6740.91				1.09225	866.8		1.09225	408.505				1.09225	282.87		1.09225	284.122				1.09225	1134.17		1.09225	826.779
		1.1565	1732.4		1.1565	4947.44				1.1565	530.28		1.1565	396.999				1.1565	364.463		1.1565	291.208				1.1565	1204.22		1.1565	888.722
		1.22075	2337.5		1.22075	3800.72				1.22075	394.19		1.22075	405.37				1.22075	455.728		1.22075	366.756				1.22075	1242.69		1.22075	826.634
		1.285	2892.5		1.285	3458.76				1.285	385.4		1.285	420.083				1.285	503.988		1.285	500.217				1.285	1262.57		1.285	696.385
		1.34925	3204.3		1.34925	3685.72				1.34925	409.38		1.34925	418.191				1.34925	502.736		1.34925	584.375				1.34925	1285.07		1.34925	689.839
		1.4135	3986.8		1.4135	4376.95				1.4135	347.63		1.4135	399.68				1.4135	463.106		1.4135	540.2				1.4135	1151.51		1.4135	664.149
		1.47775	4373.6		1.47775	5910.78				1.47775	275.81		1.47775	378.891				1.47775	435.868		1.47775	598.371				1.47775	1079.34		1.47775	669.114
		1.542	4713.2		1.542	7924.87				1.542	242.13		1.542	371.085				1.542	506.315		1.542	533.404				1.542	997.479		1.542	581.809
		1.60625	5056.8		1.60625	9245.36				1.60625	213.75		1.60625	370.478				1.60625	624.53		1.60625	469.562				1.60625	932.246		1.60625	567.972
		1.6705	5077.6		1.6705	9122.15				1.6705	195.59		1.6705	471.574				1.6705	680.304		1.6705	534.953				1.6705	799.1		1.6705	670.21
		1.73475	4911.4		1.73475	7615.29				1.73475	196.67		1.73475	545.486				1.73475	802.47		1.73475	502.312				1.73475	852.127		1.73475	728.156
		1.799	4683.5		1.799	9035.17				1.799	189.26		1.799	581.177				1.799	920.921		1.799	561.079				1.799	1081.96		1.799	747.42
		1.86325	4305.2		1.86325	6790.74				1.86325	194.39		1.86325	615.641				1.86325	939.846		1.86325	390.18				1.86325	1083.83		1.86325	816.092
		1.9275	3981		1.9275	6907.96				1.9275	191.21		1.9275	655.755				1.9275	866.396		1.9275	467.342				1.9275	982.247		1.9275	912.931
		1.99175	3856.5		1.99175	5508.78				1.99175	196.04		1.99175	588.206				1.99175	771.303		1.99175	434.085				1.99175	916.754		1.99175	983.02
		2.056	4177.3		2.056	5432.09				2.056	199.81		2.056	420.329				2.056	636.284		2.056	390.711				2.056	858.209		2.056	1005.5
		2.12025	5202		2.12025	3942.41				2.12025	201.31		2.12025	369.98				2.12025	594.494		2.12025	361.861				2.12025	876.134		2.12025	936.365
		2.1845	7139.4		2.1845	3708.41				2.1845	206.83		2.1845	394.391				2.1845	583.772		2.1845	424.749				2.1845	927.1		2.1845	913.76
		2.24875	9089.9		2.24875	2950.22				2.24875	269.12		2.24875	413.143				2.24875	639.25		2.24875	396.091				2.24875	970.046		2.24875	943.313
		2.313	10366.3		2.313	3335.2				2.313	282.92		2.313	403.51				2.313	813.411		2.313	335.332				2.313	938.713		2.313	995.388
		2.37725	12331.2		2.37725	3581.32				2.37725	352.66		2.37725	309.343				2.37725	935.625		2.37725	280.376				2.37725	808.423		2.37725	933.731
		2.4415	11223.3		2.4415	4130.9				2.4415	500.61		2.4415	262.803				2.4415	822.081		2.4415	242.715				2.4415	777.939		2.4415	780.621
		2.50575	8204		2.50575	4821.39				2.50575	1064.71		2.50575	311.195				2.50575	758.188		2.50575	265.344				2.50575	879.9		2.50575	630.481
		2.57	4669.1		2.57	5674.26				2.57	2039.7		2.57	366.568				2.57	642.55		2.57	328.162				2.57	936.172		2.57	561.28
		2.63425	3543.6		2.63425	5516.44				2.63425	2955.24		2.63425	405.187				2.63425	675.165		2.63425	360.342				2.63425	1002.67		2.63425	568.112
		2.6985	3621.9		2.6985	4617.92				2.6985	4177.11		2.6985	433.272				2.6985	724.63		2.6985	367.319				2.6985	1039.02		2.6985	584.986
		2.76275	4981.6		2.76275	5147.34				2.76275	3633.43		2.76275	489.655				2.76275	753.384		2.76275	395.075				2.76275	957.894		2.76275	560.238
		2.827	6545.7		2.827	3726.85				2.827	2085.86		2.827	556.525				2.827	813.75		2.827	453.82				2.827	852.744		2.827	580.572
		2.89125	6792.3		2.89125	3402.05				2.89125	1831.7		2.89125	570.522				2.89125	684.356		2.89125	535.294				2.89125	867.05		2.89125	607.899
		2.9555	6540.2		2.9555	3166.66				2.9555	799.11		2.9555	596.398				2.9555	525.183		2.9555	720.223				2.9555	839.876		2.9555	635.599
		3.01975	5593.8		3.01975	3225.43				3.01975	693.57		3.01975	554.688				3.01975	416.775		3.01975	758.674				3.01975	723.702		3.01975	609.242
		3.084	4848.2		3.084	3256.1				3.084	1085.51		3.084	514.457				3.084	351.775		3.084	863.611				3.084	661.702		3.084	666.528
		3.14825	4100.6		3.14825	3156.67				3.14825	1953.12		3.14825	539.966				3.14825	295.524		3.14825	715.066				3.14825	774.242		3.14825	723.629
		3.2125	4194.7		3.2125	3124.53				3.2125	3396.66		3.2125	569.984				3.2125	289.395		3.2125	534.605				3.2125	737.214		3.2125	772.722
		3.27675	3876.8		3.27675	3330.89				3.27675	4178.64		3.27675	576.295				3.27675	313.016		3.27675	725.775				3.27675	636.268		3.27675	887.473
		3.341	3820.5		3.341	3685.25				3.341	3771.68		3.341	653.773				3.341	309.889		3.341	822.433				3.341	570.097		3.341	1020.36
		3.40525	3381.4		3.40525	3877.1				3.40525	2560.52		3.40525	622.321				3.40525	308.381		3.40525	656.239				3.40525	547.128		3.40525	1132.97
		3.4695	2391		3.4695	4341.86				3.4695	1667.83		3.4695	699.918				3.4695	329.345		3.4695	760.746				3.4695	608.819		3.4695	1085.47
		3.53375	1402.6		3.53375	4211.63				3.53375	758.92		3.53375	766.558				3.53375	392.977		3.53375	655.328				3.53375	804.264		3.53375	1006.23
		3.598	784.6		3.598	4705.98				3.598	507.21		3.598	759.6				3.598	499.691		3.598	714.101				3.598	959.71		3.598	902.871
		3.66225	462.7		3.66225	4359.13				3.66225	278.69		3.66225	696.022				3.66225	508.77		3.66225	784.814				3.66225	934.217		3.66225	760.735
		3.7265	278.3		3.7265	4143.71				3.7265	199.59		3.7265	544.023				3.7265	527.354		3.7265	694.606				3.7265	1000.77		3.7265	672.743
		3.79075	244.3		3.79075	3868.91				3.79075	175.44		3.79075	431.092				3.79075	602.52		3.79075	729.163				3.79075	1025.37		3.79075	658.986
		3.855	192.4		3.855	3972.11				3.855	198.17		3.855	461.536				3.855	652.584		3.855	782.778				3.855	1175.53		3.855	663.719
		3.91925	161.9		3.91925	3229.66				3.91925	233.47		3.91925	518.214				3.91925	688.932		3.91925	835.048				3.91925	1344.25		3.91925	729.222
		3.9835	137.3		3.9835	3818.59				3.9835	286.23		3.9835	534.296				3.9835	720.147		3.9835	749.735				3.9835	1390.23		3.9835	732.798
		4.04775	114.1		4.04775	3619.88				4.04775	348.78		4.04775	465.491				4.04775	729.059		4.04775	779.422				4.04775	1271.76		4.04775	683.881
		4.112	92.4		4.112	3865.64				4.112	330.8		4.112	386.397				4.112	620.441		4.112	677.722				4.112	1141.42		4.112	552.75
		4.17625	72.4		4.17625	4500.53				4.17625	300.85		4.17625	377.078				4.17625	600.288		4.17625	754.156				4.17625	1041.94		4.17625	421.446
		4.2405	78.7		4.2405	4491				4.2405	245.27		4.2405	416.44				4.2405	697.748		4.2405	883.21				4.2405	1002.65		4.2405	328.242
		4.30475	106.7		4.30475	4614.38				4.30475	193.75		4.30475	406.316				4.30475	687.074		4.30475	931.862				4.30475	997.703		4.30475	325.088
		4.369	178.1		4.369	4629.24				4.369	151.68		4.369	365.572				4.369	808.217		4.369	720.687				4.369	1049.21		4.369	389.892
		4.43325	213.5		4.43325	4328.19				4.43325	107.19		4.43325	342.756				4.43325	777.846		4.43325	622.298				4.43325	1120.66		4.43325	419.177
		4.4975	410.1		4.4975	3878.48				4.4975	89.83		4.4975	326.278				4.4975	586.99		4.4975	609.163				4.4975	1191.87		4.4975	422.5
		4.56175	716.8		4.56175	3637.63				4.56175	84.18		4.56175	295.872				4.56175	528.179		4.56175	653.481				4.56175	1230.78		4.56175	479.477
		4.626	1230.4		4.626	3464.35				4.626	96.27		4.626	281.37				4.626	573.671		4.626	673				4.626	1108.88		4.626	573.09
		4.69025	1925.4		4.69025	3304.12				4.69025	123.82		4.69025	300.404				4.69025	571.21		4.69025	625.303				4.69025	875.596		4.69025	637.011
		4.7545	2621.4		4.7545	3078.05				4.7545	145.83							4.7545	462.42		4.7545	591.016				4.7545	707.673		4.7545	712.703
		4.81875	3504.6		4.81875	3031.39				4.81875	194.93							4.81875	433.696		4.81875	548.153				4.81875	575.059		4.81875	640.109
		4.883	4147.5		4.883	3537.6				4.883	290.43							4.883	445.779		4.883	509.05				4.883	422.06		4.883	547.66
		4.94725	3822.1		4.94725	4377.85				4.94725	460.59							4.94725	383.569		4.94725	512.488				4.94725	394.757		4.94725	481.271
		5.0115	3324.9		5.0115	5133				5.0115	518.57							5.0115	296.994		5.0115	559.205				5.0115	419.904		5.0115	437.041
		5.07575	2947		5.07575	5704.45				5.07575	881.01							5.07575	256.111		5.07575	631.365				5.07575	495.325		5.07575	438.121
		5.14	2319.5		5.14	5995.03				5.14	1038.2							5.14	254.752		5.14	699.868				5.14	557.641		5.14	495.053
		5.20425	2179.5		5.20425	6083.39				5.20425	1018.63							5.20425	230.088		5.20425	718.592				5.20425	671.515		5.20425	508.504
		5.2685	2487.9		5.2685	6005.28				5.2685	959.64							5.2685	255.14		5.2685	709.74				5.2685	719.623		5.2685	566.802
		5.33275	3171.1		5.33275	6402.84				5.33275	835.98							5.33275	333.808		5.33275	648.839				5.33275	753.133		5.33275	718.594
		5.397	3289.8		5.397	7207.47				5.397	862.51							5.397	359.13		5.397	600.631				5.397	754.518		5.397	865.226
		5.46125	3140.4		5.46125	6899.56				5.46125	1180.95							5.46125	352.524		5.46125	546.972				5.46125	797.396		5.46125	894.649
		5.5255	2769.1		5.5255	5179.55				5.5255	1643.29							5.5255	394.558		5.5255	479.91				5.5255	739.247
		5.58975	2695.3		5.58975	5746.97				5.58975	1918.3							5.58975	543.523		5.58975	468.853				5.58975	684.041
		5.654	4177.5		5.654	3357.6				5.654	2087.04							5.654	642.084		5.654	405.669				5.654	649.749
		5.71825	9046.8		5.71825	4197.68				5.71825	1767.64							5.71825	626.577		5.71825	360.539				5.71825	706.549
		5.7825	16725.5		5.7825	3595.88				5.7825	957.26							5.7825	554.081		5.7825	411.73				5.7825	745.523
		5.84675	27059.6		5.84675	3196.37				5.84675	532.45							5.84675	465.035		5.84675	340.831				5.84675	741.809
		5.911	29038.8		5.911	3334.09				5.911	238.47							5.911	470.084		5.911	348.348				5.911	819.632
		5.97525	23268.2		5.97525	3787.98				5.97525	198.33							5.97525	544.524		5.97525	319.033				5.97525	863.365
		6.0395	12923.5		6.0395	4803.5				6.0395	164.02							6.0395	566.714		6.0395	323.651				6.0395	907.209
		6.10375	5023.7		6.10375	4945.35				6.10375	142.54							6.10375	587.66		6.10375	397.164				6.10375	890.975
		6.168	4124.2		6.168	5822.03				6.168	151.12										6.168	354.564				6.168	671.068
		6.23225	1414.9		6.23225	5552.39				6.23225	181.93										6.23225	326.938				6.23225	723.859
		6.2965	1469.6		6.2965	5412.4				6.2965	251.41										6.2965	320.521				6.2965	913.1
		6.36075	2535.4		6.36075	5319.86				6.36075	295.12										6.36075	338.062
		6.425	3084.9		6.425	4927.22				6.425	306.11										6.425	394.799
		6.48925	4584.9		6.48925	4810.71				6.48925	293.28										6.48925	461.245
		6.5535	4543.3		6.5535	4551.17				6.5535	325.83										6.5535	509.503
		6.61775	3958		6.61775	4107.01				6.61775	344.46										6.61775	542.541
		6.682	3321.7		6.682	4083.68				6.682	306.11										6.682	543.581
					6.74625	4775.15				6.74625	231.83										6.74625	484.121
					6.8105	4406.78				6.8105	211.5										6.8105	508.85
					6.87475	5279.92				6.87475	235.64										6.87475	531.179
										6.939	351.21										6.939	531.824
										7.00325	432.22										7.00325	478.019
										7.0675	480.46										7.0675	431.723
										7.13175	471.19										7.13175	434.337
										7.196	460.49										7.196	370.923
										7.26025	470.13										7.26025	290.312
										7.3245	445.34										7.3245	338.809
										7.38875	441.15										7.38875	256.082
