# Supplementary material for: Multifunctional roles of Brl1-Brr6 in nuclear envelope fusion during nuclear pore complex biogenesis
Source: EMBO J. 2026 Feb 16;45(7):2370–99. doi: 10.1038/s44318-026-00718-y (PMC13043894; doi:10.1038/s44318-026-00718-y)
Supplement: Supplementary file 11 — Figure EV4 Source Data [file 44318_2026_718_MOESM11_ESM.zip]

Archive with 9 entries (6 files):
- Figure EV4D/
- Figure EV4D/Figure EV4D_Quantification.xlsx
- __MACOSX/Figure EV4D/._Figure EV4D_Quantification.xlsx
- Figure EV4E/
- Figure EV4E/Figure EV4E_Quantification.xlsx
- __MACOSX/Figure EV4E/._Figure EV4E_Quantification.xlsx
- Figure EV4F/
- Figure EV4F/Figure EV4F_Quantification.xlsx
- __MACOSX/Figure EV4F/._Figure EV4F_Quantification.xlsx
