# Supplementary material for: Multifunctional roles of Brl1-Brr6 in nuclear envelope fusion during nuclear pore complex biogenesis
Source: EMBO J. 2026 Feb 16;45(7):2370–99. doi: 10.1038/s44318-026-00718-y (PMC13043894; doi:10.1038/s44318-026-00718-y)
Supplement: Supplementary file 11 — Figure EV4 Source Data [file 44318_2026_718_MOESM11_ESM.zip › Figure EV4D/Figure EV4D_Quantification.xlsx]

## Sheet: Sheet1
	brr6 mutants
	herniation	distance	NE	n
	size(nm)	INM-ONM	size (NM)	cells
ESM wt			24.9	15							herniation
brr6-19	58.3	9.1	29.4	7							size(nm)
brr6-721	141.8	9.3	49.3	8						brr6-19	58.3
brr6-751	56	9.5	22.1	8						brr6-721	141.8
brr6-69	97	8	21.5	10						brr6-751	56
brr6-732	40	10.4	20.5	11						brr6-69	97
brr6-733	74	8.8	25.2	10						brr6-732	40
										brr6-733	74
Brr6 mutants Herniation size
														Herniation size
Image No.	brr6-19	Image No.	brr6-721	Image No.	brr6-751	Image No.	brr6-69	Image No.	brr6-732	Image No.	brr6-733			brr6-19	brr6-721	brr6-751	brr6-69	brr6-732	brr6-733
2	62	2	31	2	69	2	61	3	70	2	64			62	31	69	61	70	64
	68	4	91		36		37		62		53			68	91	36	37	62	53
	71		84		22	4	132	4	77		55			71	84	22	132	77	55
4	31		66	4	65		47	7	81		55			31	66	65	47	81	55
	47		58		58	6	61		50		22			47	58	58	61	50	22
8	32	6	105		37		76	9	46	4	98			32	105	37	76	46	98
	57		112		49	8	60		70		58			57	112	49	60	70	58
	19	8	93		35		67		74		19			19	93	35	67	74	19
	47		58	6	70		57		51	6	64			47	58	70	57	51	64
	61		40		41		58	11	93		58			61	40	41	58	93	58
	67	10	68		45		74		91		108			67	68	45	74	91	108
10	63		61	8	62	10	46	13	63		56			63	61	62	46	63	56
	63	12	51		84		75		43		39			63	51	84	75	43	39
	58		42		49		58		69	8	73			58	42	49	58	69	73
	78		48		38	13	95		63		60			78	48	38	95	63	60
	78		84	10	64		73		50		29			78	84	64	73	50	29
	57	14	90		45		62	15	94	10	79			57	90	45	62	94	79
	59		51		83	15	71		66		57			59	51	83	71	66	57
12	67		49		62		69		69		58			67	49	62	69	69	58
	57	16	111		69		51		119	12	77			57	111	69	51	119	77
	21		81	12	62	17	74	18	65	14	61			21	81	62	74	65	61
14	82		80		49		42	20	83		38			82	80	49	42	83	38
	66		73	14	66		83		83	16	56			66	73	66	83	83	56
	76		75		70	19	68		65		64			76	75	70	68	65	64
	45				54		72	22	60		52			45		54	72	60	52
16	84				45		84	24	43	18	45			84		45	84	43	45
					48		47		38	20	36					48	47	38	36
					66		54		12		46					66	54	12	46
				16	46	23	93									46	93
					47		62									47	62
					87		24									87	24
					95		65									95	65
					29											29
	No. Of herniations:
brr6-19	26
brr6-721	24
brr6-751	33
brr6-69	32
brr6-732	28
brr6-733	28
