# Supplementary material for: Multifunctional roles of Brl1-Brr6 in nuclear envelope fusion during nuclear pore complex biogenesis
Source: EMBO J. 2026 Feb 16;45(7):2370–99. doi: 10.1038/s44318-026-00718-y (PMC13043894; doi:10.1038/s44318-026-00718-y)
Supplement: Supplementary file 11 — Figure EV4 Source Data [file 44318_2026_718_MOESM11_ESM.zip › Figure EV4E/Figure EV4E_Quantification.xlsx]

## Sheet: Sheet1
WT-ESM	measurments of thickness of NE (randomly on three postions along the NE)									N (cells):	16	7	8	8	11	11	10
											ESM	brr6_19	brr6_721	brr6_751	brr6_69	brr6_732	brr6_733
1	230817_ESM_wt_Bl.A1_002.tif	1.607e-05	169.894	92	238.404	72.582	171.915	0.029			0.029	0.023	0.025	0.021	0.026	0.022	0.021		29	23	25	21	26	22	21
2	230817_ESM_wt_Bl.A1_002.tif	1.339e-05	176.093	108.395	234.736	31.866	178.875	0.024			0.024	0.022	0.032	0.021	0.02	0.021	0.02		24	22	32	21	20	21	20
3	230817_ESM_wt_Bl.A1_002.tif	1.398e-05	174.452	104.151	250.977	153.997	171.053	0.025			0.025	0.026	0.031	0.029	0.022	0.023	0.022		25	26	31	29	22	23	22
4	230817_ESM_wt_Bl.A1_004.tif	1.369e-05	141.661	80.642	208.235	116.565	138.741	0.024			0.024	0.021	0.022	0.021	0.024	0.028	0.021		24	21	22	21	24	28	21
5	230817_ESM_wt_Bl.A1_004.tif	1.22e-05	153.724	97.96	196.875	-113.385	154.515	0.022			0.022	0.022	0.02	0.023	0.018	0.027	0.022		22	22	20	23	18	27	22
6	230817_ESM_wt_Bl.A1_004.tif	1.517e-05	171.672	120	232.2	143.13	173.52	0.027			0.027	0.022	0.027	0.019	0.021	0.019	0.022		27	22	27	19	21	19	22
7	230817_ESM_wt_Bl.A1_006.tif	1.904e-05	142.945	70.529	204.27	56.056	150.646	0.034			0.034	0.027	0.024	0.021	0.02	0.02	0.023		34	27	24	21	20	20	23
8	230817_ESM_wt_Bl.A1_006.tif	1.16e-05	167.8	80	248	15.124	170.64	0.021			0.021	0.024	0.023	0.021	0.026	0.025	0.025		21	24	23	21	26	25	25
9	230817_ESM_wt_Bl.A1_006.tif	1.22e-05	158.579	100.68	233.96	33.69	157.2	0.022			0.022	0.022	0.022	0.023	0.022	0.027	0.021		22	22	22	23	22	27	21
10	230817_ESM_wt_Bl.A1_008.tif	1.398e-05	142.147	67.367	216	36.119	144.142	0.025			0.025	0.025	0.02	0.021	0.022	0.02	0.024		25	25	20	21	22	20	24
11	230817_ESM_wt_Bl.A1_008.tif	1.16e-05	115.262	56	159.839	54.638	119.38	0.021			0.021	0.022	0.019	0.022	0.021	0.021	0.024		21	22	19	22	21	21	24
12	230817_ESM_wt_Bl.A1_008.tif	1.339e-05	121.076	55.727	171.364	2.603	123.364	0.024			0.024	0.02	0.018	0.021	0.02	0.02	0.019		24	20	18	21	20	20	19
13	230817_ESM_wt_Bl.A1_010.tif	1.577e-05	149.342	74.006	215.568	46.548	145.284	0.029			0.029	0.021	0.027	0.024	0.027	0.019	0.026		29	21	27	24	27	19	26
14	230817_ESM_wt_Bl.A1_010.tif	1.279e-05	136.895	90.667	211.429	95.44	134.238	0.023			0.023	0.025	0.03	0.019	0.023	0.021	0.017		23	25	30	19	23	21	17
15	230817_ESM_wt_Bl.A1_010.tif	1.012e-05	121.395	84.22	159.008	15.709	121.394	0.018			0.018	0.022	0.018	0.024	0.027	0.018	0.024		18	22	18	24	27	18	24
16	230817_ESM_wt_Bl.A1_012.tif	1.636e-05	120.054	68.432	187.901	116.565	116.988	0.029			0.029	0.024	0.023	0.018	0.026	0.021	0.018		29	24	23	18	26	21	18
17	230817_ESM_wt_Bl.A1_012.tif	1.428e-05	132.135	69	193.634	36.384	123.924	0.026			0.026	0.036	0.022	0.022	0.027	0.021	0.023		26	36	22	22	27	21	23
18	230817_ESM_wt_Bl.A1_012.tif	1.577e-05	144.998	76	215.882	107.745	145.266	0.029			0.029	0.023	0.02	0.025	0.018	0.019	0.022		29	23	20	25	18	19	22
19	230817_ESM_wt_Bl.A1_014.tif	1.369e-05	142.073	100.252	214.704	131.424	134.874	0.025			0.025	0.035	0.024	0.017	0.026	0.021	0.024		25	35	24	17	26	21	24
20	230817_ESM_wt_Bl.A1_014.tif	1.428e-05	150.276	76.671	203.855	9.866	145.276	0.025			0.025	0.029	0.027	0.025	0.029	0.019	0.028		25	29	27	25	29	19	28
21	230817_ESM_wt_Bl.A1_014.tif	1.369e-05	138.059	87	187.076	-57.724	138.227	0.025			0.025	0.034	0.026	0.022	0.024	0.021	0.021		25	34	26	22	24	21	21
22	230817_ESM_wt_Bl.A1_016.tif	1.577e-05	154.074	64.754	255	62.447	155.639	0.028			0.028	0.025	0.02	0.023	0.021	0.021	0.029		28		20	23	21	21	29
23	230817_ESM_wt_Bl.A1_016.tif	1.428e-05	142.917	71.773	203.081	152.354	140.042	0.026			0.026		0.022	0.026	0.023	0.019	0.021		26		22	26	23	19	21
24	230817_ESM_wt_Bl.A1_016.tif	1.398e-05	161.218	90.941	253.075	58.392	156.533	0.025			0.025		0.022	0.026	0.023	0.018	0.027		25		22	26	23	18	27
25	230817_ESM_wt_Bl.A1_018.tif	1.607e-05	155.73	79.574	232.209	60.524	160.237	0.029			0.029		0.0235	0.02225	0.025	0.019	0.027		29				25	19	27
26	230817_ESM_wt_Bl.A1_018.tif	1.428e-05	120.431	72.144	159.32	-25.463	118.449	0.025			0.025				0.021	0.014	0.023		25				21	14	23
27	230817_ESM_wt_Bl.A1_018.tif	1.071e-05	151.724	97	204.04	-22.109	151.998	0.019			0.019				0.017	0.02	0.02		19				17	20	20
28	230817_ESM_wt_Bl.A1_020.tif	1.012e-05	131.262	67.926	194.256	-46.219	124.561	0.018			0.018				0.019	0.022	0.021		18				19	22	21
29	230817_ESM_wt_Bl.A1_020.tif	1.696e-05	147.791	84.051	234.857	117.474	148.082	0.031			0.031				0.023	0.017	0.025		31				23	17	25
30	230817_ESM_wt_Bl.A1_020.tif	1.755e-05	148.583	93	202.801	40.815	151.31	0.032			0.032				0.025	0.021	0.026		32				25	21	26
31	230817_ESM_wt_Bl.A1_022.tif	1.785e-05	144.519	57.589	232.819	118.301	142.846	0.032			0.032				0.023	0.02	0.0228667		32				23	20
32	230817_ESM_wt_Bl.A1_022.tif	1.577e-05	150.755	82	238.967	46.548	156.195	0.029			0.029				0.021	0.02			29				21	20
33	230817_ESM_wt_Bl.A1_022.tif	1.488e-05	136.827	80	191.594	111.371	137.423	0.027			0.027				0.026	0.017			27				26	17
34	230817_ESM_wt_Bl.A1_024.tif	1.428e-05	145.535	108.983	202.421	-30.964	145.995	0.025			0.025				0.0229091	0.0206364			25
35	230817_ESM_wt_Bl.A1_024.tif	1.964e-05	174.893	119	239.053	47.49	172.015	0.036			0.036								36
36	230817_ESM_wt_Bl.A1_024.tif	1.279e-05	188.733	136.776	244.639	-73.301	193.129	0.023			0.023								23
37	230817_ESM_wt_Bl.A1_026.tif	1.636e-05	171.122	112	245	-63.435	174.556	0.029			0.029								29
38	230817_ESM_wt_Bl.A1_026.tif	1.458e-05	179.701	101.948	236.508	61.294	181.656	0.026			0.026								26
39	230817_ESM_wt_Bl.A1_026.tif	1.131e-05	162.747	110.443	209.128	45	165.535	0.02			0.02								20
40	230817_ESM_wt_Bl.A1_028.tif	1.428e-05	175.863	113.86	242.038	-57.995	166.524	0.026			0.026								26
41	230817_ESM_wt_Bl.A1_028.tif	1.309e-05	160.415	122.647	226.385	47.816	158.942	0.024			0.024								24
42	230817_ESM_wt_Bl.A1_028.tif	1.339e-05	155.192	105.355	223.647	68.682	153.285	0.024			0.024								24
43	230817_ESM_wt_Bl.A1_030.tif	1.458e-05	150.076	85	213.472	146.976	150.681	0.026			0.026								26
44	230817_ESM_wt_Bl.A1_030.tif	1.101e-05	156.532	116	226.006	27.979	155.056	0.02			0.02								20
45	230817_ESM_wt_Bl.A1_030.tif	1.309e-05	154.937	103.581	212.535	88.668	156.558	0.023			0.023								23
46	230817_ESM_wt_Bl.A1_032.tif	2.053e-05	173.117	108.976	255	71.03	176.955	0.037			0.037								37
47	230817_ESM_wt_Bl.A1_032.tif	1.666e-05	179.058	89.147	253.678	154.359	174.568	0.03			0.03								30
48	230817_ESM_wt_Bl.A1_032.tif	1.577e-05	160.902	72.858	219.487	-74.358	163.104	0.028			0.028								28
n(cells)=16								0.0259375			0.0259375
1	230815_brr6_19_33060_002.tif	1.279e-05	144.93	99.984	187.772	11.041	146.667	0.023
2	230815_brr6_19_33060_002.tif	1.22e-05	166.803	127.24	216.604	102.995	172.057	0.022
3	230815_brr6_19_33060_002.tif	1.458e-05	148.773	115.088	197.094	-27.096	147.381	0.026
4	230815_brr6_19_33060_004.tif	1.16e-05	169.682	115.769	235.49	169.287	166.479	0.021
5	230815_brr6_19_33060_004.tif	1.22e-05	171.363	127	216.92	-45	168	0.022
6	230815_brr6_19_33060_004.tif	1.22e-05	157.368	106.375	198.792	55.125	149.5	0.022
7	230815_brr6_19_33060_008.tif	1.517e-05	183.069	114.36	250.04	136.637	175.382	0.027
8	230815_brr6_19_33060_008.tif	1.369e-05	134.381	80	175.942	23.703	135.851	0.024
9	230815_brr6_19_33060_008.tif	1.19e-05	135.627	76.615	184.231	-8.746	139.923	0.022
10	230815_brr6_19_33060_010.tif	1.369e-05	136.333	66	201.556	-6.34	140.778	0.025
11	230815_brr6_19_33060_010.tif	1.22e-05	121.477	79.92	158.52	100.176	120.341	0.022
12	230815_brr6_19_33060_010.tif	1.101e-05	169.459	117	217.028	117.979	166.204	0.02
13	230815_brr6_19_33060_012.tif	1.16e-05	168.417	113.474	211.918	-39.611	171.791	0.021
14	230815_brr6_19_33060_012.tif	1.369e-05	169.665	107.852	235.03	59.47	159.481	0.025
15	230815_brr6_19_33060_012.tif	1.25e-05	154.888	79.578	205.424	12.68	153.896	0.022
16	230815_brr6_19_33060_014.tif	1.369e-05	159.231	108.56	205.373	156.297	162.3	0.024
17	230815_brr6_19_33060_014.tif	1.964e-05	186.438	139.651	247.071	117.35	180.593	0.036
18	230815_brr6_19_33060_014.tif	1.279e-05	119.058	72	155.605	-16.699	116.333	0.023
19	230815_brr6_19_33060_015.tif	3.927e-05	163.374	78	225.102	-33.69	165.836	0.035
20	230815_brr6_19_33060_015.tif	3.332e-05	168.608	146.219	210.169	21.801	169.702	0.029
21	230815_brr6_19_33060_015.tif	3.808e-05	187.136	126.735	236.095	153.435	191.261	0.034
n=7								0.025
1	230815_brr6_721_002.tif	1.398e-05	105.293	42.576	182.356	19.231	101.271	0.025
2	230815_brr6_721_002.tif	1.785e-05	126.03	58.957	196.697	-38.811	126.469	0.032
3	230815_brr6_721_002.tif	1.726e-05	132.08	68.055	195.34	-23.86	123.81	0.031
4	230815_brr6_721_004.tif	1.22e-05	133.905	96.6	181.12	36.87	135.28	0.022
5	230815_brr6_721_004.tif	1.131e-05	123.756	67	161.213	-64.134	126.822	0.02
6	230815_brr6_721_004.tif	1.488e-05	109.862	52.837	182.429	-91.169	109.643	0.027
7	230815_brr6_721_006.tif	1.339e-05	116.216	50.289	161.891	13.092	117.74	0.024
8	230815_brr6_721_006.tif	1.25e-05	106.19	55.07	143.734	-74.624	109.539	0.023
9	230815_brr6_721_006.tif	1.22e-05	122.108	52.362	171.875	-40.914	125.4	0.022
10	230815_brr6_721_008.tif	1.131e-05	152.144	78.081	208.865	-83.83	154.446	0.02
11	230815_brr6_721_008.tif	1.041e-05	132.89	44.934	215	-58.173	140.744	0.019
12	230815_brr6_721_008.tif	1.012e-05	138.084	78.295	185.521	-49.97	136.136	0.018
13	230815_brr6_721_010.tif	1.517e-05	135.823	74.93	219	-16.26	134.875	0.027
14	230815_brr6_721_010.tif	1.636e-05	142.712	82	194.889	67.218	142.523	0.03
15	230815_brr6_721_010.tif	1.012e-05	119.468	61.528	184.709	-31.264	119.153	0.018
16	230815_brr6_721_012.tif	1.309e-05	135.779	58.809	226.133	27.759	134.065	0.023
17	230815_brr6_721_012.tif	1.25e-05	149.456	61	209.576	29.055	157.872	0.022
18	230815_brr6_721_012.tif	1.131e-05	129.756	89.532	193.495	-62.745	127.737	0.02
19	230815_brr6_721_014.tif	1.339e-05	138.317	77.165	197.331	43.152	135.798	0.024
20	230815_brr6_721_014.tif	1.517e-05	155.323	93.264	211.816	-66.501	155	0.027
21	230815_brr6_721_014.tif	1.428e-05	163.65	109.268	245.626	-21.125	158.464	0.026
22	230815_brr6_721_016.tif	1.101e-05	136.884	70.444	209.728	63.435	142.185	0.02
23	230815_brr6_721_016.tif	1.22e-05	134.646	58.741	218.606	-61.504	139.531	0.022
24	230815_brr6_721_016.tif	1.19e-05	148.765	65.154	207.615	98.746	144.423	0.022
n=8								0.0235
1	230815_brr6_751_33062_002.tif	1.19e-05	142.025	73	208	90	141.5	0.021
2	230815_brr6_751_33062_002.tif	1.16e-05	164.62	77.536	232.87	-54.638	165.407	0.021
3	230815_brr6_751_33062_002.tif	1.636e-05	162.644	75.093	224.395	43.493	169.646	0.029
4	230815_brr6_751_33062_004.tif	1.19e-05	153.332	97.935	199.527	52.253	156.364	0.021
5	230815_brr6_751_33062_004.tif	1.279e-05	129.07	68.361	185.76	12.381	133.842	0.023
6	230815_brr6_751_33062_004.tif	1.041e-05	153.245	104.464	222.666	31.827	147.31	0.019
7	230815_brr6_751_33062_006.tif	1.19e-05	142.095	73.568	221.832	129.806	141.182	0.021
8	230815_brr6_751_33062_006.tif	1.19e-05	153.618	115.769	225.428	162.031	150.316	0.021
9	230815_brr6_751_33062_006.tif	1.309e-05	146.345	73.009	200.322	-17.592	146.282	0.023
10	230815_brr6_751_33062_008.tif	1.19e-05	174.483	135.819	228.637	156.038	169.118	0.021
11	230815_brr6_751_33062_008.tif	1.25e-05	156.81	119.139	212.032	29.055	148.837	0.022
12	230815_brr6_751_33062_008.tif	1.16e-05	135.261	91.777	199.449	19.855	131.425	0.021
13	230815_brr6_751_33062_010.tif	1.339e-05	154.653	100.264	239.866	32.969	151.099	0.024
14	230815_brr6_751_33062_010.tif	1.041e-05	134.774	91.81	175	28.072	137.263	0.019
15	230815_brr6_751_33062_010.tif	1.369e-05	127.568	73.613	176.667	-66.297	128.627	0.024
16	230815_brr6_751_33062_012.tif	1.012e-05	144.586	103.369	211.281	-14.036	150.052	0.018
17	230815_brr6_751_33062_012.tif	1.19e-05	152.07	97.54	210.664	30.466	153.66	0.022
18	230815_brr6_751_33062_012.tif	1.398e-05	149.302	91.905	194.872	78.69	150.811	0.025
19	230815_brr6_751_33062_014.tif	9.223e-06	155.822	101	210.667	-66.801	142.28	0.017
20	230815_brr6_751_33062_014.tif	1.398e-05	161.192	100.265	206.174	31.608	167.191	0.025
21	230815_brr6_751_33062_014.tif	1.25e-05	139.389	71.415	191.463	-2.793	143.061	0.022
22	230815_brr6_751_33062_016.tif	1.279e-05	162.347	104.837	216.98	135	161.204	0.023
23	230815_brr6_751_33062_016.tif	1.458e-05	161.562	88.878	234.117	12.011	159.109	0.026
24	230815_brr6_751_33062_016.tif	1.458e-05	145.935	97.5	212	92.386	145.167	0.026
n=8								0.02225
1	230817_brr6_69_33070_Bl.B9_002.tif	1.428e-05	128.133	61.298	189.319	-85.135	124.713	0.026
2	230817_brr6_69_33070_Bl.B9_002.tif	1.131e-05	123.622	61.162	183.135	-3.094	115.176	0.02
3	230817_brr6_69_33070_Bl.B9_002.tif	1.22e-05	132.676	79.2	209.25	-2.862	135.5	0.022
4	230817_brr6_69_33070_Bl.B9_004.tif	1.339e-05	144.465	61	198.056	17.199	152.196	0.024
5	230817_brr6_69_33070_Bl.B9_004.tif	1.012e-05	150.39	120	173.641	102.339	153.418	0.018
6	230817_brr6_69_33070_Bl.B9_004.tif	1.16e-05	135.478	77.903	182.247	-50.389	137.867	0.021
7	230817_brr6_69_33070_Bl.B9_006.tif	1.131e-05	142.697	92.333	189.342	130.601	150.311	0.02
8	230817_brr6_69_33070_Bl.B9_006.tif	1.458e-05	150.722	110	204.646	22.249	149.708	0.026
9	230817_brr6_69_33070_Bl.B9_006.tif	1.25e-05	134.5	73	178.581	-24.677	136.383	0.022
10	230817_brr6_69_33070_Bl.B9_008.tif	1.25e-05	126.865	80.914	178.481	-155.323	127.539	0.022
11	230817_brr6_69_33070_Bl.B9_008.tif	1.19e-05	127.686	81.959	180	73.443	122.999	0.021
12	230817_brr6_69_33070_Bl.B9_008.tif	1.101e-05	138.904	86.444	196.444	93.18	141.333	0.02
13	230817_brr6_69_33070_Bl.B9_010.tif	1.488e-05	124.767	78.429	162.129	50.793	132.457	0.027
14	230817_brr6_69_33070_Bl.B9_010.tif	1.309e-05	91.006	54.4	115.94	131.186	91.992	0.023
15	230817_brr6_69_33070_Bl.B9_010.tif	1.517e-05	116.359	81.8	155.504	78.465	118.9	0.027
16	230817_brr6_69_33070_Bl.B9_013.tif	1.428e-05	157.673	106	214.176	124.695	156.689	0.026
17	230817_brr6_69_33070_Bl.B9_013.tif	1.517e-05	139.56	56.694	191.234	99.273	143.776	0.027
18	230817_brr6_69_33070_Bl.B9_013.tif	1.041e-05	117.231	78.83	175.609	17.354	112.125	0.018
19	230817_brr6_69_33070_Bl.B9_015.tif	1.458e-05	152.767	96	192.781	75.379	156.438	0.026
20	230817_brr6_69_33070_Bl.B9_015.tif	1.607e-05	134.065	73.21	195.843	-67.797	134.844	0.029
21	230817_brr6_69_33070_Bl.B9_015.tif	1.369e-05	143.778	107.6	179.556	19.654	143.111	0.024
22	230817_brr6_69_33070_Bl.B9_017.tif	1.16e-05	162.158	116	199.726	51.34	167.781	0.021
23	230817_brr6_69_33070_Bl.B9_017.tif	1.309e-05	156.327	108.571	200.762	29.578	158.714	0.023
24	230817_brr6_69_33070_Bl.B9_017.tif	1.25e-05	136.022	94.61	183.024	96.953	137	0.023
25	230817_brr6_69_33070_Bl.B9_019.tif	1.398e-05	154.317	113.418	211.782	-69.59	150.187	0.025
26	230817_brr6_69_33070_Bl.B9_019.tif	1.16e-05	171.86	106	224.066	56.725	173.668	0.021
27	230817_brr6_69_33070_Bl.B9_019.tif	9.521e-06	183.077	138.516	235.387	82.648	180.774	0.017
28	230817_brr6_69_33070_Bl.B9_021.tif	1.071e-05	162.538	114.72	209	36.87	168.46	0.019
29	230817_brr6_69_33070_Bl.B9_021.tif	1.309e-05	167.784	127.078	221.19	138.814	166.117	0.023
30	230817_brr6_69_33070_Bl.B9_021.tif	1.369e-05	183.903	115	255	83.66	177.389	0.025
31	230817_brr6_69_33070_Bl.B9_023.tif	1.309e-05	152.054	100.597	220.346	62.241	149.618	0.023
32	230817_brr6_69_33070_Bl.B9_023.tif	1.16e-05	134.556	108.078	177.859	147.995	127.216	0.021
33	230817_brr6_69_33070_Bl.B9_023.tif	1.458e-05	153.992	87.928	200.345	8.471	158.395	0.026
								0.0229091
n=11
1	230817_brr6_732_33066_Bl.B3_001.tif	2.618e-05	115.763	56.082	176.993	150.945	116.908	0.022
2	230817_brr6_732_33066_Bl.B3_001.tif	2.38e-05	121.639	78.72	166.54	34.509	119.252	0.021
3	230817_brr6_732_33066_Bl.B3_001.tif	2.618e-05	121.916	77.286	165.429	98.13	122.286	0.023
4	230817_brr6_732_33066_Bl.B3_003.tif	1.577e-05	150.034	70.923	210.577	149.982	151.346	0.028
5	230817_brr6_732_33066_Bl.B3_003.tif	1.517e-05	158.26	88.2	231.808	23.499	158.2	0.027
6	230817_brr6_732_33066_Bl.B3_003.tif	1.041e-05	157.399	101.36	235	-54.462	156.412	0.019
7	230817_brr6_732_33066_Bl.B3_006.tif	1.101e-05	144.746	82	185	26.565	150.753	0.02
8	230817_brr6_732_33066_Bl.B3_006.tif	1.369e-05	140.481	97.074	179.185	-46.79	136.428	0.025
9	230817_brr6_732_33066_Bl.B3_006.tif	1.488e-05	149.143	75.367	224.848	64.486	144.851	0.027
10	230817_brr6_732_33066_Bl.B3_009.tif	1.101e-05	121.588	67.028	207.889	-27.979	116.593	0.02
11	230817_brr6_732_33066_Bl.B3_009.tif	1.16e-05	160.393	55	228.097	32.005	163.748	0.021
12	230817_brr6_732_33066_Bl.B3_009.tif	1.131e-05	167.377	92	247.421	57.171	161.435	0.02
13	230817_brr6_732_33066_Bl.B3_011.tif	1.041e-05	151.996	78.457	221.346	45	166.256	0.019
14	230817_brr6_732_33066_Bl.B3_011.tif	1.19e-05	188.222	136.17	252.834	66.038	187.869	0.021
15	230817_brr6_732_33066_Bl.B3_011.tif	1.012e-05	177.559	108.749	253.658	141.072	180.231	0.018
16	230817_brr6_732_33066_Bl.B3_013.tif	1.19e-05	166.948	102	235.897	76.675	161.33	0.021
17	230817_brr6_732_33066_Bl.B3_013.tif	1.16e-05	153.871	82	213.163	152.103	155.994	0.021
18	230817_brr6_732_33066_Bl.B3_013.tif	1.071e-05	128	75	223	0	125	0.019
19	230817_brr6_732_33066_Bl.B3_015.tif	1.19e-05	154.856	87.191	232.112	107.969	165.707	0.021
20	230817_brr6_732_33066_Bl.B3_015.tif	1.071e-05	166.218	94.237	230.815	139.574	161.686	0.019
21	230817_brr6_732_33066_Bl.B3_015.tif	1.16e-05	142.334	95.596	208.845	-65.433	142.946	0.021
22	230817_brr6_732_33066_Bl.B3_018.tif	1.16e-05	162.516	93.017	219.989	122.005	172.823	0.021
23	230817_brr6_732_33066_Bl.B3_018.tif	1.071e-05	143.629	59.032	201.582	118.74	151.656	0.019
24	230817_brr6_732_33066_Bl.B3_018.tif	1.041e-05	134.701	65.311	201.263	-26.565	135.291	0.018
25	230817_brr6_732_33066_Bl.B3_020.tif	1.071e-05	117.114	49.837	163.69	34.592	124.284	0.019
26	230817_brr6_732_33066_Bl.B3_020.tif	7.736e-06	144.837	90	194.987	154.44	146.122	0.014
27	230817_brr6_732_33066_Bl.B3_020.tif	1.101e-05	156.56	92.963	220.329	157.011	158.333	0.02
28	230817_brr6_732_33066_Bl.B3_022.tif	1.25e-05	172.801	96.328	253.951	80.074	180.339	0.022
29	230817_brr6_732_33066_Bl.B3_022.tif	9.521e-06	148.107	79	207.311	163.301	155.252	0.017
30	230817_brr6_732_33066_Bl.B3_022.tif	1.19e-05	154.819	54.142	253.74	78.111	152.469	0.021
31	230817_brr6_732_33066_Bl.B3_024.tif	1.101e-05	182.754	119.074	235.37	26.565	191.852	0.02
32	230817_brr6_732_33066_Bl.B3_024.tif	1.101e-05	137.609	57	208.625	-30.141	139	0.02
33	230817_brr6_732_33066_Bl.B3_024.tif	9.521e-06	163.583	97.844	237	30.651	171.374	0.017
								0.0206364
n=11
1	230817_brr6_733_33068_Bl.B5_002.tif	1.16e-05	180.584	123.684	249.632	82.504	175.632	0.021
2	230817_brr6_733_33068_Bl.B5_002.tif	1.101e-05	170.09	104	251.5	-46.123	166.694	0.02
3	230817_brr6_733_33068_Bl.B5_002.tif	1.25e-05	156.701	109.988	189.725	-29.055	160.959	0.022
4	230817_brr6_733_33068_Bl.B5_004.tif	1.16e-05	130.387	75	175.738	19.855	137.186	0.021
5	230817_brr6_733_33068_Bl.B5_004.tif	1.25e-05	136.482	82.628	192.848	142.001	140.625	0.022
6	230817_brr6_733_33068_Bl.B5_004.tif	1.22e-05	143.707	89.906	188	48.013	150.025	0.022
7	230817_brr6_733_33068_Bl.B5_006.tif	1.279e-05	177.688	77	220.19	2.726	183.429	0.023
8	230817_brr6_733_33068_Bl.B5_006.tif	1.369e-05	165.866	82.226	229.4	-45	170.457	0.025
9	230817_brr6_733_33068_Bl.B5_006.tif	1.16e-05	186.755	81.895	243.342	172.504	191	0.021
10	230817_brr6_733_33068_Bl.B5_008.tif	1.339e-05	167.879	98	233.543	67.479	166.545	0.024
11	230817_brr6_733_33068_Bl.B5_008.tif	1.339e-05	163.683	106.43	215.901	122.969	169.736	0.024
12	230817_brr6_733_33068_Bl.B5_008.tif	1.071e-05	147.89	82.918	217.592	-43.831	147.853	0.019
13	230817_brr6_733_33068_Bl.B5_010.tif	1.458e-05	178.903	102	255	41.634	182	0.026
14	230817_brr6_733_33068_Bl.B5_010.tif	9.818e-06	175.139	92.875	245.562	88.21	180.344	0.017
15	230817_brr6_733_33068_Bl.B5_010.tif	1.369e-05	181.53	124.698	242.12	44.091	185.409	0.024
16	230817_brr6_733_33068_Bl.B5_012.tif	1.041e-05	164.921	111.965	227.5	-71.03	150.623	0.018
17	230817_brr6_733_33068_Bl.B5_012.tif	1.279e-05	154.553	83	208.937	80.311	153.964	0.023
18	230817_brr6_733_33068_Bl.B5_012.tif	1.25e-05	143.932	77.28	202.713	105.751	154.25	0.022
19	230817_brr6_733_33068_Bl.B5_014.tif	1.309e-05	163.218	88.349	241.698	82.057	166	0.024
20	230817_brr6_733_33068_Bl.B5_014.tif	1.577e-05	159.893	86.024	220.25	-44.215	159.865	0.028
21	230817_brr6_733_33068_Bl.B5_014.tif	1.16e-05	163.715	99	216.053	-29.932	173	0.021
22	230817_brr6_733_33068_Bl.B5_016.tif	1.607e-05	187.34	91.83	255	87.839	186.321	0.029
23	230817_brr6_733_33068_Bl.B5_016.tif	1.16e-05	179.149	122.001	221.659	-16.991	184.975	0.021
24	230817_brr6_733_33068_Bl.B5_016.tif	1.517e-05	165.923	80.24	222.8	87.709	172.2	0.027
25	230817_brr6_733_33068_Bl.B5_018.tif	1.517e-05	161.614	113.232	212.79	79.592	161.47	0.027
26	230817_brr6_733_33068_Bl.B5_018.tif	1.279e-05	142.525	78.204	215.067	101.041	142.444	0.023
27	230817_brr6_733_33068_Bl.B5_018.tif	1.16e-05	137.717	87.474	183.255	115.201	141.069	0.02
28	230817_brr6_733_33068_Bl.B5_020.tif	1.19e-05	192.333	124.822	252.078	101.889	192.461	0.021
29	230817_brr6_733_33068_Bl.B5_020.tif	1.398e-05	179.19	77.607	254.858	142.883	171.083	0.025
30	230817_brr6_733_33068_Bl.B5_020.tif	1.458e-05	167.381	107.75	231.5	146.976	165.688	0.026
								0.0228667
n=10
