# Supplementary material for: Multifunctional roles of Brl1-Brr6 in nuclear envelope fusion during nuclear pore complex biogenesis
Source: EMBO J. 2026 Feb 16;45(7):2370–99. doi: 10.1038/s44318-026-00718-y (PMC13043894; doi:10.1038/s44318-026-00718-y)
Supplement: Supplementary file 11 — Figure EV4 Source Data [file 44318_2026_718_MOESM11_ESM.zip › Figure EV4F/Figure EV4F_Quantification.xlsx]

## Sheet: Sheet1
ESM wt
image No.	NE size/wide
	nm
2	24
	26
	22
	19
4	29
	30
	22
	23
6	27
	25
	31
	16
8	26
	23
	27
	27
10	28
	20
	25
	19
12	27
	26
	23
	32
14	25
	26
	24
	25
16	21
	22
	22
	29
18	27
	23
	24
	23
20	25
	28
	32
	20
22	26
	25
	23
	18
24	24
	21
	30
	25
26	26
	25
	24
	23
28	26
	25
	26
	26
30	23
	32
	27
	23
	24.85
