# Supplementary material for: Multifunctional roles of Brl1-Brr6 in nuclear envelope fusion during nuclear pore complex biogenesis
Source: EMBO J. 2026 Feb 16;45(7):2370–99. doi: 10.1038/s44318-026-00718-y (PMC13043894; doi:10.1038/s44318-026-00718-y)
Supplement: Supplementary file 12 — Figure EV5 Source Data [file 44318_2026_718_MOESM12_ESM.zip]

Archive with 9 entries (6 files):
- Figure EV5B/
- Figure EV5B/Figure EV5B_Quantification.xlsx
- __MACOSX/Figure EV5B/._Figure EV5B_Quantification.xlsx
- Figure EV5F/
- Figure EV5F/Figure EV5F_Quantification.xlsx
- __MACOSX/Figure EV5F/._Figure EV5F_Quantification.xlsx
- Figure EV5H/
- Figure EV5H/Figure EV5H_Quantification.xlsx
- __MACOSX/Figure EV5H/._Figure EV5H_Quantification.xlsx
