# Supplementary material for: Multifunctional roles of Brl1-Brr6 in nuclear envelope fusion during nuclear pore complex biogenesis
Source: EMBO J. 2026 Feb 16;45(7):2370–99. doi: 10.1038/s44318-026-00718-y (PMC13043894; doi:10.1038/s44318-026-00718-y)
Supplement: Supplementary file 12 — Figure EV5 Source Data [file 44318_2026_718_MOESM12_ESM.zip › Figure EV5F/Figure EV5F_Quantification.xlsx]

## Sheet: Sheet1
Quantification for the efflux of nuclear proteins (GFP-NLS)
		Replica 1
	1 h pGal1 Induction
	pGal1 BRR6	pGal1 brr6ePNS
Normal	63	26
Phenotype	4	50
Total	67	76
		Replica 2
	1 h pGal1 Induction
	pGal1 BRR6	pGal1 brr6ePNS
Normal	81	14
Phenotype	7	35
Total	88	49
		Replica 3
	1 h pGal1 Induction
	pGal1 BRR6	pGal1 brr6ePNS
Normal	56	29
Phenotype	7	62
Total	63	91
