# Supplementary material for: Multifunctional roles of Brl1-Brr6 in nuclear envelope fusion during nuclear pore complex biogenesis
Source: EMBO J. 2026 Feb 16;45(7):2370–99. doi: 10.1038/s44318-026-00718-y (PMC13043894; doi:10.1038/s44318-026-00718-y)
Supplement: Supplementary file 12 — Figure EV5 Source Data [file 44318_2026_718_MOESM12_ESM.zip › Figure EV5H/Figure EV5H_Quantification.xlsx]

## Sheet: Sheet1
Quantification for the influx of cytosolic proteins (Rpl25-GFP)
		Replica 1
	1 h pGal1 Induction
	pGal1 BRR6	pGal1 brr6ePNS
Normal	75	28
Phenotype	6	60
Total	81	88
		Replica 2
	1 h pGal1 Induction
	pGal1 BRR6	pGal1 brr6ePNS
Normal	69	26
Phenotype	7	58
Total	76	84
		Replica 3
	1 h pGal1 Induction
	pGal1 BRR6	pGal1 brr6ePNS
Normal	108	41
Phenotype	16	98
Total	124	139
